# Supplementary material for: Multicolor lifetime imaging and its application to HIV-1 uptake
Source: Nat Commun. 2023 Aug 17;14:4994. doi: 10.1038/s41467-023-40731-x (PMC10435470; doi:10.1038/s41467-023-40731-x)
Supplement: Supplementary file 4 — Source Data [file 41467_2023_40731_MOESM4_ESM.xlsx]

## Sheet: Figure 2a
	T2A
	TFP-T2A-TQ (440)	TFP-T2A-TQ (PIE 440)	TFP-T2A-TQ (485)	TFP-T2A-TQ (PIE 485)
	3.268	3.3	2.65	2.78
	3.347	3.337	2.915	2.771
	3.476	3.402	2.915	2.81
	3.447	3.266	2.878	2.726
	3.446	3.305	2.888	2.771
	3.402	3.32	2.79	2.748
	3.295	3.48	2.842	2.815
	3.32	3.385	2.77	2.798
	3.575	3.384	2.812	2.797
	3.23	3.295	2.856	2.78
average	3.3806	3.3474	2.8316	2.7796
SD	0.107251	0.0646292	0.0808541	0.0275649
	Biexpoential Proportion of Components
	54.4918	58.8792	45.5082	41.1457	93.0619	99.6253	9.62065	0.351288
	56.7091	57.6952	43.2909	42.3048	90.3885	97.9234	7.86818	2.14147
	47.0483	52.8707	52.9517	47.1293	92.1318	93.5656	6.93809	6.43443
	49.2808	62.7664	50.7093	37.2336	92.31	97.5687	7.69751	2.47636
	49.4154	59.0183	50.5846	40.9817	98.7983	98.7071	1.18961	1.29293
	52.7783	47.2446	47.2217	52.7358	95.2199	98.6045	4.78011	1.39553
	60.8432	54.1381	39.1753	45.8619	99.2678	99.721	0.732184	0.268573
	58.6543	54.1341	41.3457	45.8531	97.1761		2.82391
	39.7796	60.7344	60.2204	39.2656	93.9875		6.01249
	65.3792		34.5857
average	53.438	56.3868	46.5593	43.6124	94.7046	97.9594	5.29586	2.05151
SD	7.4366	4.75032	7.44022	4.74321	3.12549	2.09416	3.12978	2.10055
	Linker
	TFP-TQ (440)	TFP-TQ (PIE 440)	TFP-TQ (485)	TFP-TQ (PIE 485)
	3.275	3.364	2.802	2.8
	3.328	3.265	2.828	2.81
	3.243	3.221	2.847	2.8
	3.2299	3.238	2.805	2.74
	3.245	3.2	2.829	2.813
	3.255	3.14	2.7893	2.8
	3.265	3.264	2.84	2.78
	3.27	3.256	2.801	2.82
Average	3.26386	3.2435	2.81766	2.79538
SD	0.0280617	0.0598957	0.0196303	0.0237115
	bi
	mTFP1 (440)	T2A-mTFP1 (440) PIE	T2A-mTQ2 (440)	mTQ2 (440) PIE	mTFP1 (485)	mTFP1 (485) PIE	mTQ2 (485)	mTQ2 (485) PIE
	56.7	52.7	43.3	47.3	96.14	94.5	3.85	5.5
	49.2	54.5	50.8	45.5	97.3	95.5	2.69	4.5
	53.2	57.1	46.8	42.9	97.97	93.4	2.04	6.6
	55.3	55.3	46.7	44.7	96.46	98.9	3.54	1.1
	50.1	50.1	49.9	49.9	98.74		1.3
	54.6	54.6	45.4	45.4	97.23		2.77
	57.8	57.8	42.2	42.2	98.26		1.74
	50.1	50.1	49.9	49.9
	53.375	54.025	46.875	45.975	97.4429	95.575	2.56143	4.425
	3.26792	2.88976	3.17479	2.88976	0.944929	2.3768	0.93237	2.3768
	Co-expressed
	TFP+TQ (440)	TFP+TQ (PIE 440)	TFP+TQ (485)	TFP+TQ (PIE 485)
	3.47	3.364	3.284	2.691
	3.565	3.465	2.48	2.8
	3.529	3.521	2.8	2.862
	3.324	3.438	2.54	2.794
		3.2	2.813
		3.44	2.6
		3.464	2.68
		3.556	3.256
Average	3.472	3.431	2.80662	2.78675
SD	0.106154	0.109512	0.308547	0.070849
	bi
	mTFP1 (440)	T2A-mTFP1 (440) PIE	mTQ2 (440)	mTQ2 (440) PIE	mTFP1 (485)	mTFP1 (485) PIE	mTQ2 (485)	mTQ2 (485) PIE
	53.8	59.8	46.2	40.2	95.4	94.3	4.6	6.7
	47.6	57.1	52.4	42.9	94.2	95.6	5.8	4.4
	60.1	50.1	39.9	49.9	96.1	93.1	3.9	6.9
	55.4	55.3	44.6	44.7	99.2	94.8	0.8	5.2
	53.2	54.9	46.8	45.1	92.7	94.6	7.3	5.4
	52.9	55.6	47.1	44.4	94.5	96.2	5.5	3.8
	54.3	55.4	45.7	44.6	95.7	96.6	4.3	4.4
	50.8	54.1	49.2	45.9
	53.5125	55.2875	46.4875	44.7125	95.4	95.0286	4.6	5.25714
	3.59461	2.73153	3.59461	2.73153	2.0232	1.20099	2.0232	1.18301

## Sheet: Figure2b
Figure 2b upper panel
	Mean	SD	N
mTFP1-mTQ2	49	1.1	1
mTFP1-T2A-mTQ2	67	4.9	1
mTFP1 + mTQ2	46	3.7	1
Figure 2b lower panel	(%mTFP1)				%mTQ2
N	mTFP1-mTQ2	mTFP1-T2A-mTQ2	mTFP1 + mTQ2		N	mTFP1-mTQ2	mTFP1-T2A-mTQ2	mTFP1 + mTQ2
1	42	53	55		1	58	47	45
2	54	68	38		2	46	32	62
3	47	51	50		3	53	49	50
4	45	60	41		4	55	40	59
5	52	59	51		5	48	41	49
6	53	52	52		6	47	48	48
7	46	64	56		7	54	36	44
8	51	61	39		8	49	39	61
9	43	54	41		9	57	46	59
10	55	51	55		10	45	49	45
Mean	48.8	57.3	47.8		Mean	51.2	42.7	52.2
SD	4.75628	5.96378	7.22342		SD	4.75628	5.96378	7.22342

## Sheet: Figure 2c
Figure 2c middle right panel
	Mean	SD	N
mTFP1-mTQ2	46	1	1
mTFP1-T2A-mTQ2	53	5	1
mTFP1 + mTQ2	47	4	1
Figure 2c right panel	(%mTFP1)				%mTQ2
N	mTFP1-mTQ2	mTFP1-T2A-mTQ2	mTFP1 + mTQ2		N	mTFP1-mTQ2	mTFP1-T2A-mTQ2	mTFP1 + mTQ2
1	46	57	37		1	54	43	63
2	51	55	54		2	49	45	46
3	53	53	52		3	47	47	48
4	52	65	55		4	48	35	45
5	48	67	37		5	52	33	63
6	51	45	43		6	49	55	57
7	47	52	44		7	53	48	56
8	52	68	62		8	48	32	38
9	48	64	40		9	52	36	60
10	53	48	41		10	47	52	59
Mean	47	57.4	46.5		Mean	49.9	42.6	53.5
SD	2.60128	8.18128	8.63134		SD	2.60128	8.18128	8.63134

## Sheet: Figure 3a
Proportion of components (CD4-mTFP1 / CXCR4-mTQ2)
Fitting approach
CD4-mTFP1	64
CXCr4-mTQ2	36

## Sheet: Figure 3b
Proportion of components (CD4-mTFP1 / CXCR4-mTQ2)
Phasor approach
CD4-mTFP1	68
CXCr4-mTQ2	32

## Sheet: Figure 3c
Proportion of components (CD4-mTFP1 / CXCR4-mTQ2)
Average Lifetime approach
CD4-mTFP1	61
CXCr4-mTQ2	39

## Sheet: Figure 3d
Left panel
Fitting (double exponential fixing 4.1 and 2.7ns)
	Proportion mTFP1 (CD4)	Proportion mTQ2 (CXCR4)
1	54	46
2	72	28
3	46	54
4	45	55
5	74	26
6	81	19
7	50	50
8	65	35
9	38	62
10	77	23
Average	60.2	39.8
SD	15.4042	15.4042
Phasor (Middle Panel)
Cell	Proportion mTFP1	Proportion mTQ2
1	77	23
2	57	43
3	63	37
4	47	53
5	62	38
6	78	22
7	50	50
8	73	27
9	66	34
10	73	27
Average	64.6	35.4
SD	10.3267	10.3267
Average Lifetime (Right panel)
	Proportion mTFP1 (fB method in percentage)
1	74	26
2	36	64
3	31	69
4	62	38
5	81	19
6	39	61
7	58	42
8	40	60
9	83	17
10	23	77
Average	52.7
SD	19.6979

## Sheet: Figure 3e
Left panel
Fitting (double exponential fixing 4.1 and 2.7ns)
	Proportion mTFP1 (CD4)	Proportion mTQ2 (CXCR4)	X2
1	48	52	10.38
2	48	52	10.38
3	35	65	23.44
4	45	65	23.44
5	13	87	1.74
6	11	89	4.3
7	48	52	1.19
8	48	52	1.19
9	28	72	2.32
10	25	75	2.16
Average	34.9	66.1	8.054
SD	14.8507	14.4257	8.8197
Phasor (Middle Panel)
Cell	Proportion mTFP1	Proportion mTQ2
1	0.4	0.6	40	60
2	0.5	0.5	50	50
3	0.5	0.5	50	50
4	0.29	0.71	29	71
5	0.29	0.71	29	71
6	0.3	0.7	30	70
7	0.45	0.55	45	55
8	0.45	0.55	45	55
9	0.45	0.55	45	55
10	0.4	0.6	40	60
Average	0.403	0.597	40.3	59.7
SD	0.078492	0.078492	7.8492	7.8492
Average Lifetime (Right panel)
	Proportion mTFP1 (fB method in percentage)
1	77	23
2	45	55
3	14	86
4	24	76
5	24	76
6	71	29
7	57	43
8	20	80
9	23	77
10	52	48
Average	40.7	59.3
SD	20.5826	20.5826

## Sheet: Figure 5a
N	mTQ2-Vpr	Ca-GFP	Gag-mCherry	DiD
1	3.33	2.28	1.4	1.75
2	3.37	2.25	1.37	1.6
3	3.2	2.1	1.32	1.73
4	3.2	2.6	1.34	1.7
5	3.11	2.12	1.5	1.73
6	3	2.6	1.45	1.7
7	3.3	2.36	1.36	1.6
8	3.3	2	1.3	1.6
9	3.23	2.1	1.44	1.715
10	3.31	2.2	1.55	1.6
11	3.49	2		1.8
12	3.37	2.1	1.26	1.78
13	3.1	2.21	1.34	1.53
14	3.5	2.12	1.42	1.42
15	3.4	2.11	1.21	1.41
16	3.325	2.5	1.4	1.41
17	3.33		1.33
18	3.33		1.35
av	3.28861	2.22813	1.37294	1.62969
st	0.130156	0.193708	0.0843182	0.130977

## Sheet: Figure 5b
N	V1_mTQ2	V2_mTQ2	V3_mTQ2	V1_GFP	V4_GFP	V5_GFP	V2_mCherry	V4_mCherry	V6_mCherry	V3_DiD	V5_DiD	V6_DiD
1	2.9	2.97	3.5	2.4	2.5	2.6	1.4	1.4	1.6	1.73	2.01	1.8
2	3.2	3	3	2.2	2.6	2.5	1.5	1.35	1.5	1.8	1.7	1.7
3	3.3	3.25	3.4	2.4	2.3	2.27	1.3	1.4	1.52	1.7	1.8	1.8
4	2.9	3.32	3.18	2.4	2.26	2.5	1.41	1.4	1.51	1.8	1.92	1.8
5	3	3.33	2.9	2.3	2.4	2.3	1.69	1.5	1.6	1.8	1.76	1.8
6	3		3.17	2.5	2.4	2.3	1.35	1.45	1.6	1.7	1.98	1.9
7	3.2			2.23		2.4			1.47		1.78
8	2.9			2.3		2.45			1.5		1.86
9	2.9			2.46		2.5			1.58		1.85
10	2.98			2.6		2.42					1.8
11	2.9			2.3		2.35					1.9
12	3.33			2.53		2.52					1.94
13	3			2.4		2.5					2.01
14	2.89			2.4		2.42					1.8
15	2.9			2.6		2.6					1.7
16	3.1			2.37		2.51					1.73
17	2.9			2.6		2.51					1.9
18	3			2.3
19	3			2.5
20	3.28			2.5
21	3.16			2.5
22	3.13			2.6
23				2.4
24				2.48
average	3.03955	3.174	3.19167	2.42792	2.41	2.45	1.44167	1.41667	1.54222	1.755	1.84941	1.8
std	0.147664	0.175585	0.228422	0.117584	0.125698	0.0996243	0.138768	0.0516398	0.0521483	0.0504975	0.101887	0.0632456

[truncated: 11 more sheets: Figure 5c, Figure 5d, Figure 6b, Figure 6c, Supp Figure 1a, Supp Figure 1b, Supp Figure 2b, Supp Figure 3a, Supp Figure 3b, Sup Figure 4, Supp Figure 10]
